# Supplementary material for: Identifying CpG sites with different differential methylation frequencies in colorectal cancer tissues based on individualized differential methylation analysis
Source: Oncotarget. 2017 May 7;8(29):47356–64. doi: 10.18632/oncotarget.17647 (PMC5564570; doi:10.18632/oncotarget.17647)
Supplement: Supplementary file 2 [file oncotarget-08-47356-s002.xls]

## Sheet: Hypomethylated genes
143 genes that were hypomethylated in more than 95% of the 268 CRC samples
Entrez Gene ID	Gene Symble	Hypomethylation frequency
2864	FFAR1	1
480	ATP1A4	1
2147	F2	1
414060	TBC1D3C	1
1053	CEBPE	0.996269
128859	BPIL3	0.996269
9098	USP6	0.996269
5088	PBX2P1	0.996269
3802	KIR2DL1	0.996269
57165	GJA12	0.996269
221914	GPC2	0.992537
54209	TREM2	0.992537
116211	TM4SF19	0.992537
2219	FCN1	0.992537
6361	CCL17	0.992537
23626	SPO11	0.992537
491	ATP2B2	0.992537
1180	CLCN1	0.992537
1455	CSNK1G2	0.992537
2215	FCGR3B	0.988806
83795	KCNK16	0.988806
378832	C21orf123	0.988806
10320	ZNFN1A1	0.988806
863	CBFA2T3	0.988806
4951	OCM	0.988806
81621	KAZALD1	0.988806
85481	PSKH2	0.988806
164592	FLJ36046	0.988806
8698	EDG6	0.988806
595	CCND1	0.985075
6286	S100P	0.985075
93233	FLJ32926	0.985075
90011	FLJ00060	0.985075
319101	K6IRS3	0.985075
6556	SLC11A1	0.985075
93100	NAPRT1	0.985075
1409	CRYAA	0.985075
7136	TNNI2	0.985075
115701	HAK	0.985075
2853	GPR31	0.985075
2251	FGF6	0.981343
118425	GDEP	0.981343
10990	LILRB5	0.981343
55423	SIRPB2	0.981343
1564	CYP2D7P1	0.981343
5460	POU5F1	0.981343
7139	TNNT2	0.981343
79228	WDR58	0.981343
83639	TEX101	0.981343
54106	TLR9	0.981343
55466	DNAJA4	0.981343
10648	SCGB1D1	0.977612
165721	DNAJB8	0.977612
79092	CARD14	0.977612
388533	UNQ467	0.977612
8798	DYRK4	0.977612
170680	PSORS1C2	0.977612
117196	MRGPRX4	0.977612
140701	C20orf135	0.977612
85366	MYLK2	0.977612
26013	L3MBTL	0.977612
121391	K6IRS4	0.977612
8600	TNFSF11	0.977612
9834	KIAA0125	0.973881
10232	MSLN	0.973881
85445	CNTNAP4	0.973881
84951	TNS4	0.973881
338339	CLEC4D	0.973881
168620	BHLHB8	0.973881
83942	TSSK1	0.973881
4322	MMP13	0.973881
5047	PAEP	0.970149
147746	HIPK4	0.970149
1470	CST2	0.970149
9750	C6orf32	0.970149
125981	ASAH3	0.970149
22827	SIAHBP1	0.970149
9947	MAGEC1	0.970149
1621	DBH	0.966418
10002	NR2E3	0.966418
25790	CCDC19	0.966418
6010	RHO	0.966418
10158	PDZK1IP1	0.966418
27287	VENTX	0.966418
353135	LCE1E	0.966418
135927	C7orf34	0.966418
83729	INHBE	0.966418
4656	MYOG	0.962687
138009	WDR21C	0.962687
58498	MYL7	0.962687
140258	KRTAP13-1	0.962687
2515	ADAM2	0.962687
84767	TRIM51	0.962687
2832	NPBWR2	0.962687
54777	C10orf92	0.962687
84931	FLJ14816	0.962687
113746	ODF3	0.962687
151871	DPPA2	0.962687
50944	SHANK1	0.962687
2220	FCN2	0.962687
284451	C19orf19	0.962687
9047	SH2D2A	0.962687
3888	KRTHB2	0.962687
284186	TMEM105	0.962687
3034	HAL	0.962687
714	C1QC	0.958955
166863	MGC27016	0.958955
6707	SPRR3	0.958955
90226	UCN2	0.958955
3883	KRTHA3A	0.958955
5678	PSG9	0.958955
8419	BFSP2	0.958955
128488	WFDC12	0.958955
92591	ASB16	0.958955
2159	F10	0.958955
3630	INS	0.955224
388666	FLJ36116	0.955224
3904	LAIR2	0.955224
6332	SCN7A	0.955224
26173	INT1	0.955224
114770	PGLYRP2	0.955224
27180	SIGLEC9	0.955224
5913	RAPSN	0.955224
337960	KRTAP13-3	0.955224
7027	TFDP1	0.955224
4759	NEU2	0.955224
55687	TRMU	0.955224
140	ADORA3	0.951493
496	ATP4B	0.951493
359787	DPPA3	0.951493
6362	CCL18	0.951493
4486	MST1R	0.951493
346547	FLJ42291	0.951493
158809	MAGEB6	0.951493
3568	IL5RA	0.951493
80341	BPIL1	0.951493
10000	AKT3	0.951493
4680	CEACAM6	0.951493
80834	TAS1R2	0.951493
23434	C3orf27	0.951493
4250	SCGB2A2	0.951493
5345	SERPINF2	0.951493
127943	FCRLM2	0.951493

## Sheet: Hypermethylated genes
26 genes that were hypermethylated in more than 95% of the 268 CRC samples
Entrez Gene ID	Gene Symble	Hypermethylation frequency
3662	IRF4	0.996269
56660	KCNK12	0.988806
56479	KCNQ5	0.985075
137872	ADHFE1	0.981343
9931	HELZ	0.981343
25927	C2orf32	0.977612
4916	NTRK3	0.977612
2823	GPM6A	0.977612
7171	TPM4	0.977612
10451	VAV3	0.973881
81849	ST6GALNAC5	0.970149
401	PHOX2A	0.970149
2313	FLI1	0.970149
7691	ZNF132	0.970149
53346	TM6SF1	0.970149
4745	NELL1	0.970149
9021	SOCS3	0.970149
7980	TFPI2	0.966418
50674	NEUROG3	0.962687
7693	ZNF134	0.962687
27065	D4S234E	0.962687
4761	NEUROD2	0.958955
3707	ITPKB	0.955224
23671	TMEFF2	0.955224
9444	QKI	0.955224
55117	SLC6A15	0.951493
